# Supplementary material for: Monitoring of UN sustainable development goal SDG-9.1.1: study of Algerian “Belt and Road” expressways constructed by China
Source: PeerJ. 2020 Jun 2;8:e8953. doi: 10.7717/peerj.8953 (PMC7274168; doi:10.7717/peerj.8953)
Supplement: Supplemental Information 7 [file peerj-08-8953-s007.zip]

Archive with 1 entries (1 files):
- 2017 Worldpop Population Image.png
